# Supplementary material for: Preliminary Characterization of a Polycaprolactone-SurgihoneyRO Electrospun Mesh for Skin Tissue Engineering
Source: Materials (Basel). 2021 Dec 23;15(1):89. doi: 10.3390/ma15010089 (PMC8746156; doi:10.3390/ma15010089)
Supplement: Supplementary file 1 [file materials-15-00089-s001.zip]

Archive with 1 entries (1 files):
- materials-1383503-supplementary.pdf
